# Supplementary material for: Total Polyphenol Content and Other Antioxidant Capacity Indicators in Selected Edible Plants and Herbs
Source: Molecules. 2026 Jul 20;31(14):2523. doi: 10.3390/molecules31142523 (PMC13415093; doi:10.3390/molecules31142523)
Supplement: Supplementary file 1 [file molecules-31-02523-s001.zip]

Archive with 1 entries (1 files):
- molecules-4348217-supplementary.pdf
